# Supplementary material for: Meloxicam in Combination with Mitoxantrone or Vinblastine as First-Line Treatment for Non-Resectable Urothelial Cell Carcinoma in Dogs
Source: Vet Sci. 2023 Aug 21;10(8):529. doi: 10.3390/vetsci10080529 (PMC10458788; doi:10.3390/vetsci10080529)
Supplement: Supplementary file 1 [file vetsci-10-00529-s001.zip]

Archive with 1 entries (1 files):
- vetsci-2469170-supplementary.pdf
